# Supplementary material for: Vps11 and Vps18 of Vps-C membrane traffic complexes are E3 ubiquitin ligases and fine-tune signalling
Source: Nat Commun. 2019 Apr 23;10:1833. doi: 10.1038/s41467-019-09800-y (PMC6478910; doi:10.1038/s41467-019-09800-y)
Supplement: Supplementary file 4 — Supplementary Data 1 [file 41467_2019_9800_MOESM4_ESM.xlsx]

## Sheet: GlyGly_Vps1118_All.csv
				Supplementary Data 1
							Ubiquitinated proteins differentially regulated by Vps11/18
						Genes	Vps11 OE	Vps18 OE
				Vps11 only		AARS	1.0616
						AASDHPPT		-0.630765
				Vps18 only		ABCD3		0.670297
						ABHD3	0.707082
				Vps11/18		ACSL4	0.618471
						ADRM1	0.677437	0.829364
				Upregulated		ALDOA		0.707201
						ALDOC	0.703118
				Downregulated		ATP2A2		1.43591
						ATXN3		0.638056
						AZIN1	0.695209
						BAG2		-0.809128
						BTF3L4	0.97943
						CANX		0.651091
						CBS		-0.694083
						CFAP36	0.888238	1.22584
						CHRNA5		1.02441
						CKAP2	0.784204
						CLCC1	-0.652224
						CLINT1	-0.784039	-0.968512
						CLPB	1.19512
						DBN1		0.883679
						DCUN1D1		-0.605427
						DNAJA1	0.703033	0.830068
						DNAJA2		0.714775
						EEF1A1		0.898339
						EEF2	0.740941	0.632235
						EIF1AX		-0.672306
						EIF3A		0.812062
						EIF3C	0.860912	0.627128
						EIF3E		0.654121
						EIF3G	-0.655259
						EIF4A1	0.652519
						EIF5A	0.590193
						ELOVL1		1.02078
						ENO1	-0.6525
						FADS2	0.674807	-1.04929
						FAM199X		0.617117
						FASN		-0.712344
						FGFR1		0.974561
						FGFR2		1.05489
						FKBP4	-1.4267
						FLOT1		0.586208
						GJA1	-0.640786
						GMPS		-0.889992
						GNAS	0.663365	0.764505
						GNL3		-0.620978
						GTF3C4	0.653734
						HAT1	0.696784
						HECTD1	0.605878	0.597152
						HIST1H1C		-0.619424
						HIVEP1	0.590472
						HLA-A		0.881629
						HNRNPD		0.0850716
						HNRNPL		-0.661402
						HNRNPM	-0.631589	-0.603731
						HSDL1		1.05851
						HSP90AB1		-0.803406
						HSPA1B	0.609471
						HSPA6	0.607703	0.635629
						HSPA8	0.607703	0.635629
						IKBKG		-1.01969
						ILF2		-1.23656
						IMPDH2		-1.47636
						JUP		0.818377
						KCTD10		0.635882
						KIDINS220	-0.68986	-0.588912
						LARP1		0.60803
						LMAN1	-0.803848
						LMAN2	-0.751415
						LMF2		0.901697
						LMNB2	0.606888
						LSS	-0.630159	-0.644771
						MAGED1		0.658849
						MAPRE1		-0.624825
						MARCH6	0.820571
						MCM6	0.994327
						MCM7	0.593091	0.7487
						MED12	-5.43162
						MKLN1		-0.729861
						MORF4L1	-1.12492
						MSMO1	0.85256	0.702257
						NAA50	-0.706747	-0.714827
						NDFIP1	-0.869693
						NOMO3	0.722295
						NSFL1C	-0.625247
						PABPC1		0.613035
						PCM1		-0.0530069
						PEPD		-1.52499
						PHGDH		-0.659205
						POLR2A		-0.587515
						PRDX3	-0.693678	-1.13507
						PRPSAP1		-0.723071
						PRPSAP2		-1.18701
						PSAT1		-0.844279
						PSMA1		0.620621
						PSMA4	0.694008	0.846984
						PSMA5	0.678018
						PSMC2	0.920859	0.658685
						PSMC3		-0.838854
						PSMD1	0.615601
						PSMD4	0.649081	0.837838
						PSMD7		-0.649963
						PSMF1	0.759724
						PTBP3		-0.588475
						PTDSS1		0.799756
						PTGES3	0.820844
						PWP1		-0.658611
						RAB3GAP2		2.70871
						RABEP2		0.607479
						RAC1		0.752412
						RAD23A	0.728532	0.841843
						RAD23B		0.631581
						RIOK3		0.669204
						RNF125	0.677053	0.644735
						RPL10A	-1.06109	-1.22359
						RPL11	-1.04082	-1.04412
						RPL13		-0.772233
						RPL13A	-0.806659	-1.10478
						RPL13AP3	-0.738462	-0.969076
						RPL15	-1.08054
						RPL17	-0.62486	-0.957157
						RPL18A	-1.22939	-1.57568
						RPL19	-0.725135	-0.699822
						RPL21	-0.998133	-1.6025
						RPL22	-0.605814
						RPL23	0.82379	0.890004
						RPL23A	-0.684231	-0.86339
						RPL26	-0.863818
						RPL26L1	-0.759003	-1.03173
						RPL27A	-0.608359	-0.966076
						RPL28	-0.7076	-1.12638
						RPL29		-0.715946
						RPL3	-0.802098	-0.743991
						RPL3L	-0.756109
						RPL32	-0.839033	-0.830236
						RPL35	-0.712071	-0.808761
						RPL35A	-0.782232
						RPL37		-0.685337
						RPL4	-0.649845	-0.569092
						RPL5	-1.36344	-1.297
						RPL7	-0.794905	-0.750094
						RPL7A		0.240119
						RPL9	-1.06631	-1.33939
						RPLP0	0.699195	0.710486
						RPS17		0.702443
						RPS2		0.6347
						RPS3		-0.774965
						RPS6	-0.620532	-0.87916
						RPS8	0.756594
						RRM1		0.817351
						SAE1	-0.709351	-0.611446
						SC5D		1.13024
						SCD		0.926254
						SEC61A1	1.02978	0.750561
						SERPINH1		1.7962
						SF3B3	0.765196
						SFPQ		-0.69789
						SLC12A2	0.653324	0.712518
						SLC1A3		1.00146
						SLC20A2		1.09031
						SLC2A3		0.777703
						SLC2A14	0.824406	0.739809
						SLC39A14		0.784152
						SLC43A1		-0.608895
						SLC6A6		0.651007
						SLC6A8		0.917982
						SLC7A11	0.694422	-0.732499
						SNRPE	0.85467
						SPATA17	-5.92923	-4.77115
						SPCS1		0.666336
						SPG20	-0.827169
						SPTBN1	0.94878
						SRPRB		0.602044
						SSBP1	0.665838	0.610652
						STOM	-0.886798
						TARS	0.679407	0.928523
						TBCB		-0.921899
						TBL1XR1	-1.36691
						TCEAL8		0.969412
						TLE4		-0.925977
						TMEM161A		0.68137
						TMEM41B	0.758025	0.633326
						TOMM20	0.894951
						TP53	0.632146
						TXNIP		0.647617
						TXNL1	0.836567
						UBAP2L	0.679653
						UBC		0.986855
						UBE2L3	-0.718021
						UBE2O	0.707603	0.789305
						UIMC1		0.604075
						USP16		0.591999
						VCP	0.683705	0.656595
						XPC		0.69331
						XPR1		-0.650671
						XRCC5		0.915048
						ZZEF1		0.881294
