# Supplementary material for: Vps11 and Vps18 of Vps-C membrane traffic complexes are E3 ubiquitin ligases and fine-tune signalling
Source: Nat Commun. 2019 Apr 23;10:1833. doi: 10.1038/s41467-019-09800-y (PMC6478910; doi:10.1038/s41467-019-09800-y)
Supplement: Supplementary file 6 — Source Data [file 41467_2019_9800_MOESM6_ESM.xlsx]

## Sheet: Fig. 2d
			Values used to calculate averages ± s.e.m.
				Empty vector				Vps11				Vps11 ΔRING				Vps11 C822A				Vps18				Vps18 ΔRING				Vps18 C853A
			Control	2839.82	2949.76	2396.84		1196.32	989.029	1138.18		2350.01	1973.71	1242.13		1893.09	1713.59	1661.42		1673.58	1219.79	1330.17		2860.93	2295.45	2031.81		2614.23	2567.68	2556.2
			E2	21614	27019.7	26664.9		9927.08	10963.1	10473.2		22277.9	25257.4	27227.4		15081.7	22730.5	19680.8		11398.7	12165.5	12123.8		30664	32082.8	29254.2		38326.7	37715.6	41929.3

## Sheet: Fig. 2e
	Values used to calculate averages ± s.e.m.
		Empty vector				Vps11				Vps18				Vps11 ΔRING				Vps18 ΔRING
	Control	3.77997	3.33029	3.30755		4.76318	3.79443	4.4002		5.13345	4.26866	4.75715		1.87925	2.00759	1.86248		2.29906	1.7485	2.39287
	P4	48.1808	53.3802	53.6755		13.7283	16.6466	14.9219		7.67277	7.05163	7.86443		23.8458	26.0505	26.5555		23.8033	23.0963	24.7372

## Sheet: Fig. 2f
	Values used to calculate averages ± s.e.m.
		Empty vector				Vps11				Vps18				Vps11 ΔRING				Vps18 ΔRING
	Control	9.76516	9.67969	10.7786		6.64181	5.32855	5.62852		6.64865	5.82519	8.75091		9.01813	9.65988	9.33744		9.53022	9.45946	10.663
	Dex	2319.84	2098.05	2211.8		1090.87	1043.92	1045.69		453.059	448.493	469.362		1956.87	1854.53	2028.96		1101.97	1865.15	2016.72

## Sheet: Fig. 2g
	Values used to calculate averages ± s.e.m.
		Empty vector				Vps11				Vps18				Vps11 ΔRING				Vps18 ΔRING
	Control	21.8907	14.3007	15.0923		16.1735	10.8081	8.94551		9.13875	9.63116	9.15063		5.99385	9.46822	8.69914		6.99274	11.0461	12.5411
	PMA	91.2047	108.919	128.659		39.4549	54.9821	48.8448		71.0305	65.3975	38.9317		96.2276	107.783	73.4173		108.233	121.883	92.5074

## Sheet: Fig. 2h
	Values used to calculate averages ± s.e.m.
	Empty vector				Vps11				Vps18				Vps11 ΔRING				Vps18 ΔRING
	111.996	109.086	115.736		57.2154	57.112	50.5179		58.4153	58.8684	52.4299		89.691	98.1661	102.331		115.899	118.366	129.21

## Sheet: Fig. 2i
	Values used to calculate averages ± s.e.m.
	Empty vector				Vps11				Vps18				Vps11 ΔRING				Vps18 ΔRING
	391.41	424.022	492.2		255.17	242.948	267.8		164.133	288.361	251.595		417.62	483.189	520.795		365.988	412.265	356.867

## Sheet: Fig. 2j
	Values used to calculate averages ± s.e.m.
	Empty vector				Vps11				Vps18				Vps11 ΔRING				Vps18 ΔRING
	33.01	35.6307	70.6305		148.725	78.0589	100.067		80.1549	108.556	79.1413		43.8945	38.3916	43.25		66.4734	54.2922	72.1001

## Sheet: Fig. 2k
	Values used to calculate averages ± s.e.m.
		Empty vector				Vps11				Vps18				Vps11 ΔRING				Vps18 ΔRING
	Control	391.41	424.022	492.2		680.636	774.546	1243.61		245.719	491.602	549.419		249.791	407.169	583.03		206.218	532.989	574.528
	CoCl2	2160.35	1927.12	1981.83		3711.69	2560.63	1572.94		2263.86	1882.19	1044.5		2838.36	2187.86	1309.45		1332.92	1807.9	875.802

## Sheet: Fig. 2l
	Values used to calculate averages ± s.e.m.
		Empty vector				Vps11				Vps18				Vps11 ΔRING				Vps18 ΔRING
	Control	1316.43	1829.59	1436.53		1865.76	2010.75	1937.01		875.242	818.784	1510.22		1094.46	1181.48	1400.06		1225.11	1339.6	1572.48
	CoCl2	2505.49	2985.74	2295.59		3346.94	3917.51	3912.17		2341.2	2433.65	2277.48		2156.69	2261.59	1734.25		2199.24	1637.96	2066.22

## Sheet: Fig. 2m
	Values used to calculate averages ± s.e.m.
		Empty vector				Vps11				Vps18				Vps11 ΔRING				Vps18 ΔRING
	Control	2.46424	1.88226	2.08315		3.25266	3.81062	2.59087		2.6561	2.55291	2.46755		2.22417	2.18437	2.39864		3.33682	2.82169	2.05292
	FI	13.424	14.2221	14.8811		14.49	14.2883	16.9671		21.5192	21.8409	16.8507		15.6119	15.2652	12.9108		13.018	11.1215	15.2689

[truncated: 64 more sheets: Fig. 2n, Fig. 2o, Fig. 3a, Fig. 3b, Fig. 3c, Fig. 3d, Fig. 3e, Fig. 4a, Fig. 4b, Fig. 4e, Fig. 4f, Fig. 4g, Fig. 4h, Fig. 4i, Fig. 4j, Fig. 4k, Fig. 4l, Fig. 5b, Fig. 5c, Fig. 5d …]
